# Supplementary material for: Multiplexity and Disruption Propagation in Global Container Liner Shipping Networks: From the Perspective of Carriers’ Geopolitical Affiliations
Source: Entropy (Basel). 2026 Jun 24;28(7):723. doi: 10.3390/e28070723 (PMC13407741; doi:10.3390/e28070723)
Supplement: Supplementary file 1 [file entropy-28-00723-s001.zip]

Archive with 1 entries (1 files):
- entropy-4356378-supplementary.svg
